# Supplementary material for: Multi-gene incongruence consistent with hybridisation in Cladocopium (Symbiodiniaceae), an ecologically important genus of coral reef symbionts
Source: PeerJ. 2019 Jun 25;7:e7178. doi: 10.7717/peerj.7178 (PMC6598746; doi:10.7717/peerj.7178)
Supplement: Supplemental Information 1 [file peerj-07-7178-s001.txt]

>Seq1 [organism=Symbiodiniaceae sp.] [isolate=197] Cladocopium, actin gene, partial sequence (MK520897)
CGAGGTGTGCTGACCTTGAAGTATCCCATTGAGCATGGCATCGTCACCAATTGGGATGACATGGAGCTTTGGTGAAAAGCACGTAGAAGACTCTTTGTGATTCTTTTTGAACCTCTCGACATCTCTCTATTGAATTTGAGTTTGATCAAGTACTTTACTTTCAGATATTTTCAGCCAAATTCTGAGCAGATGTTACACATGTTCCAGATTGTTTGTGGGAGGGAGAGAGATTCAACATGAGTGAAGCACCCTTTGCATCTTTGAAGTCTTGGAAGCTTTTGAAGT

>Seq2 [organism=Symbiodiniaceae sp.] [isolate=362] Cladocopium, actin gene, partial sequence (MK520898)
CGAGGTGTGCTGACCTTGAAGTATCCCATTGAGCATGGCATCGTCACCAATTGGGATGACATGGAGCTTTGGTGAAAAGCACGTAGAAGACTCTTTGTGATTCTTTTTGAACCTCTCGACATCTCTCTATTGAATTTGAGTTTGATCAAGTACTTTACTTTCATATATTGTCAGCCAAATTCTGAGCAGATGTTACACACGTTCCAGATTGTTTGTGGGAGGGAGAGAGATTCAACATGAGTGAAGCACCCTTTGCATCTTTGAAGTCTTGGAAGCTTTTGAAGT

>Seq3 [organism=Symbiodiniaceae sp.] [isolate=373] Cladocopium, actin gene, partial sequence (MK520899)
CGAGGTGTGCTGACCTTGAAGTATCCCATTGAGCATGGCATCGTCACCAATTGGGATGACATGGAGCTTTGGTGAAAAGCACGTAGAAGACTCTTTGTGATTCTTTTTGAACCTCTCGACATCTCTCTATTGAATTTGAGTTTGATCAAGTACTTTACTTTCATATATTGTCAGCCAAATTCTGAGCAGATGTTACACACGTTCCAGATTGTTTGTGGGAGGGAGAGAGATTCAACATGAGTGAAGCACCCTTTGCATCTTTGAAGTCTTGGAAGCTTTTGAAGT

>Seq4 [organism=Symbiodiniaceae sp.] [isolate=343] Cladocopium, actin gene, partial sequence (MK520900)
CGAGGTGTGCTGACCTTGAAGTATCCCATTGAGCATGGCATCGTCACCAATTGGGATGACATGGAGCTTTGGTGAAAAGCACGTAGAAGACTCTTTGTGATTCTTTTTGAACCTCTCGACATCTCTCTATTGAATTTGAGTTTGATCAAGTACTTTACTTTCATATATTGTCAGCCAAATTCTGAGCAGATGTTACACACGTTCCAGATTGTTTGTGGGAGGGAGAGAGATTCAACATGAGTGAAGCACCCTTTGCATCTTTGAAGTCTTGGAAGCTTTTGAAGT

>Seq5 [organism=Symbiodiniaceae sp.] [isolate=364] Cladocopium, actin gene, partial sequence (MK520901)
CGAGGTGTGCTGACCTTGAAGTATCCCATTGAGCATGGCATCGTCACCAATTGGGATGACATGGAGCTTTGGTGAAAAGCACGTAGAAGACTCTTTGTGATTCTTTTTGAACCTCTCGACATCTCTCTATTGAATTTGAGTTTGATCAAGTACTTTACTTTCATATATTGTCAGCCAAATTCTGAGCAGATGTTACACACGTTCCAGATTGTTTGTGGGAGGGAGAGAGATTCAACATGAGTGAAGCACCCTTTGCATCTTTGAAGTCTTGGAAGCTTTTGAAGT

>Seq6 [organism=Symbiodiniaceae sp.] [isolate=375] Cladocopium, actin gene, partial sequence (MK520902)
CGAGGTGTGCTGACCTTGAAGTATCCCATTGAGCATGGCATCGTCACCAATTGGGATGACATGGAGCTTTGGTGAAAAGCACGTAGAAGACTCTTTGTGATTCTTTTTGAACCTCTCGACATCTCTCTATTGAATTTGAGTTTGATCAAGTACTTTACTTTCATATATTGTCAGCCAAATTCTGAGCAGATGTTACACACGTTCCAGATTGTTTGTGGGAGGGAGAGAGATTCAACATGAGTGAAGCACCCTTTGCATCTTTGAAGTCTTGGAAGCTTTTGAAGT

>Seq7 [organism=Symbiodiniaceae sp.] [isolate=388] Cladocopium, actin gene, partial sequence (MK520903)
CGAGGTGTGCTGACCTTGAAGTATCCCATTGAGCATGGCATCGTCACCAATTGGGATGACATGGAGCTTTGGTGAAAAGCACGTAGAAGACTCTTTGTGATTCTTTTTGAACCTCTCGACATCTCTCTATTGAATTTGAGTTTGATCAAGTACTTTACTTTCATATATTGTCAGCCAAATTCTGAGCAGATGTTACACACGTTCCAGATTGTTTGTGGGAGGGAGAGAGATTCAACATGAGTGAAGCACCCTTTGCATTTTTGAAGTCTTGGAAGCTTTTGAAGT

>Seq8 [organism=Symbiodiniaceae sp.] [isolate=366] Cladocopium, actin gene, partial sequence (MK520904)
AGAGGTGTGCTGACTTTGAAGTATCCCATTGAGCATGGCATCGTCACCAATTGGGATGACATGGAGCTTTGGTGAAAAGCAAGACTCTTTTTGATTCATTTTGAACCTCTCGACATCAATTGAACTTGAGTTTGATCAAGTACTTTACTTTCAGATACTTTCAGTTAAATTCTGAGCACATGTCACGCATGTTCCAGGTTGTTTGTGGGAGGGAGAGATTCAACATGAGTGAAGCACCCTTTGCATCTTTGAAGTCTTGGAAGCTTTTGAAGC

>Seq9 [organism=Symbiodiniaceae sp.] [isolate=365] Cladocopium, actin gene, partial sequence (MK520905)
CGAGGTGTGCTGACCTTGAAGTATCCCATTGAGCATGGCATCGTCACCAATTGGGATGACATGGAGCTTTGGTGAAAAGCACGTAGAAGACTCTTTGTGATTCTTTTTGAACCTCTCGACATCTCTCTATTGAATTTGAGTTTGATCAAGTACTTTACTTTCATATATTGTCAGCCAAATTCTGAGCAGATGTTACACACGTTCCAGATTGTTTGTGGGAGGGAGAGAGATTCAACATGAGTGAAGCACCCTTTGCATCTTTGAAGTCTTGGAAGCTTTTGAAGT

>Seq10 [organism=Symbiodiniaceae sp.] [isolate=383] Cladocopium, actin gene, partial sequence (MK520906)
CGAGGTGTGCTGACCTTGAAGTATCCCATTGAGCATGGCATCGTCACCAATTGGGATGACATGGAGCTTTGGTGAAAAGCACGTAGAAGACTCTTTGTGATTCTTTTTGAACCTCTCGACATCTCTCTATTGAATTTGAGTTTGATCAAGTACTTTACTTTCATATATTGTCAGCCAAATTCTGAGCAGATGTTACACACGTTCCAGATTGTTTGTGGGAGGGAGAGAGATTCAACATGAGTGAAGCACCCTTTGCATTTTTGAAGTCTTGGAAGCTTTTGAAGT
